# Supplementary material for: 4-Iodobenzonitrile as Effective Solid Additive for High-Efficiency Polymer Solar Cells
Source: Polymers (Basel). 2025 May 18;17(10):1386. doi: 10.3390/polym17101386 (PMC12115044; doi:10.3390/polym17101386)
Supplement: Supplementary file 1 [file polymers-17-01386-s001.zip]

Archive with 1 entries (1 files):
- polymers-3628706-supplementary.pdf
